# Supplementary material for: Intraglomerular Monocyte/Macrophage Infiltration and Macrophage–Myofibroblast Transition during Diabetic Nephropathy Is Regulated by the A2B Adenosine Receptor
Source: Cells. 2020 Apr 23;9(4):1051. doi: 10.3390/cells9041051 (PMC7226348; doi:10.3390/cells9041051)
Supplement: Supplementary file 1 [file cells-09-01051-s001.zip]

Archive with 4 entries (4 files):
- Supplementary table 1.pdf
- Supplementary table 2.pdf
- Supplementary table 3 and 4.pdf
- Supplementary table 5.pdf
